# Supplementary material for: The Effects of Protein Nutrition on Muscle Function in Critical Illness: A Systematic Review and Meta-Analysis
Source: Nutrients. 2025 Aug 12;17(16):2613. doi: 10.3390/nu17162613 (PMC12389481; doi:10.3390/nu17162613)
Supplement: Supplementary file 1 [file nutrients-17-02613-s001.zip]

Archive with 1 entries (1 files):
- nutrients-3765650-supplementary.pdf
